# Supplementary material for: Lilac (Syringa oblata) genome provides insights into its evolution and molecular mechanism of petal color change
Source: Commun Biol. 2022 Jul 9;5:686. doi: 10.1038/s42003-022-03646-9 (PMC9271065; doi:10.1038/s42003-022-03646-9)
Supplement: Supplementary file 4 — Supplementary Data 1 [file 42003_2022_3646_MOESM4_ESM.xlsx]

## Sheet: Sheet1
No.	Compounds	Types	Total Times	Time 1 (T1)	Time 2 (T2)	Time 3 (T3)	Time 4 (T4)
1	Delphinidin-3-O-rutinoside (Dp3Ru)	Anthocyanins	4.52667e+08	1.35333e+08	142000000	1.37667e+08	3.76667e+07
2	Cyanidin-3-O-rutinoside (Keracyanin) (Cy3Ru)	Anthocyanins	2.85067e+08	1.57333e+08	5.40333e+07	58300000	15400000
3	Kaempferol-3-O-rutinoside(Nicotiflorin)	Flavonoid	1.65733e+08	3.06333e+07	6.35667e+07	3.65333e+07	35000000
4	Kaempferol-4'-O-glucoside	Flavonoid	1.01723e+08	27100000	39800000	2.43333e+07	10490000
5	Kaempferol-3-O-glucoside (Astragalin)	Flavonols	9.60067e+07	2.69667e+07	3.73667e+07	21600000	1.00733e+07
6	Kaempferol-3-O-β-D-glucoside-7-α-L-rhamnoside	Flavonoid	89220000	5.25333e+06	25800000	3.27333e+07	2.54333e+07
7	Isorhamnetin-3-O-rutinoside (Narcissin)	Flavonoid	72880000	4.29333e+07	1.16667e+07	11500000	6780000
8	Isohyperoside	Flavonols	60330000	34600000	14400000	8.33667e+06	2.99333e+06
9	Quercetin-3-O-xylosyl(1→2)glucoside	Flavonols	5.438e+07	18700000	1.15333e+07	1.39333e+07	1.02133e+07
10	Quercetin-3-O-galactoside (Hyperin)	Flavonols	51210000	2.97667e+07	1.16333e+07	6.88333e+06	2.92667e+06
11	Isorhamnetin-3-O-Glucoside	Flavonols	4.758e+07	37200000	4.67333e+06	4.50333e+06	1.20333e+06
12	5,4'-Dihydroxy-7-methoxyflavanone (Sakuranetin)	Flavonoid	3.97967e+07	2.25333e+07	7.13333e+06	7680000	2450000
13	Quercetin-3-O-glucoside (Isoquercitrin)	Flavonols	3.96333e+07	24600000	8040000	4670000	2.32333e+06
14	7-O-Methylnaringenin	Flavonoid	3.702e+07	2.11667e+07	6540000	6990000	2.32333e+06
15	Prunetin (5,4'-Dihydroxy-7-methoxyisoflavone)	Isoflavones	3.49967e+07	23900000	4.62333e+06	4.25667e+06	2.21667e+06
16	Luteolin-7-O-glucoside (Cynaroside)	Flavonoid	3.19233e+07	1.82667e+06	1.15633e+07	12360000	6.17333e+06
17	6-Hydroxyluteolin 5-glucoside	Flavonoid	2.926e+07	1.81667e+07	5.83667e+06	3.75667e+06	1500000
18	Quercetin-3-O-(2''-O-arabinosyl)rutinoside	Flavonols	2.16933e+07	8100000	4.91333e+06	4.75333e+06	3.92667e+06
19	Cajanol	Isoflavones	2.05803e+07	16400000	1840000	1.97333e+06	367000
20	Quercetin-3-O-sophoroside (Baimaside)	Flavonols	2.03547e+07	1.09667e+06	1.52333e+07	851333	3.17333e+06
21	3-O-Acetylpinobanksin	Dihydroflavonol	1.82127e+07	506000	1.70333e+06	5170000	1.08333e+07
22	Kaempferol-3-O-(2-O-Xylosyl-6-O-Rhamnosyl)Glucoside	Flavonoid	1.51703e+07	407000	3.21333e+06	6.46333e+06	5.08667e+06
23	Luteolin-7-O-neohesperidoside (Lonicerin)	Flavonoid	1.40533e+07	2.46333e+06	5.11333e+06	3660000	2.81667e+06
24	3',5',5,7-Tetrahydroxy-4'-methoxyflavanone-3'-O-glucoside	Flavonoid	1.20767e+07	1.45333e+06	4.73667e+06	4.47333e+06	1.41333e+06
25	Luteolin-8-C-glucoside-7-O-glucoside	Flavonoid carbonoside	1.03533e+07	3.85667e+06	2930000	2.28333e+06	1.28333e+06
26	Myricetin-3-O-glucoside	Flavonols	10200000	1.33667e+06	3870000	3.73667e+06	1.25667e+06
27	Myricetin-3-O-galactoside	Flavonols	1.00133e+07	1.28333e+06	3.82333e+06	3570000	1.33667e+06
28	Syringetin-7-O-glucoside	Flavonoid	9.65667e+06	1.59333e+06	4.03667e+06	2.28667e+06	1740000
29	Pelargonidin-3-O-rutinoside	Anthocyanins	9.017e+06	2.91333e+06	2.94333e+06	2680000	480333
30	Kaempferol-3-O-(6''-acetyl)glucoside	Flavonols	7.94333e+06	1360000	3530000	1.87667e+06	1.17667e+06
31	Kumatakenin	Flavonols	7.57533e+06	6590000	429667	436667	119000
32	Petunidin-3-O-rutinoside (Pt3Ru)	Anthocyanins	7.21667e+06	656667	3130000	2.34667e+06	1.08333e+06
33	Quercetin-3-O-rutinoside (Rutin)	Flavonols	6.59767e+06	2330000	1.77667e+06	1460000	1031000
34	Gallocatechin-Gallocatechin	Flavanols	6.26e+06	1.43667e+06	2.48667e+06	1.21333e+06	1.12333e+06
35	2,4,2',4'-tetrahydroxy-3'-prenylchalcone	Chalcones	5.63833e+06	428333	1700000	1.54667e+06	1.96333e+06
36	7-O-Methyleriodictyol	Flavanols	5.31367e+06	4970000	171667	141333	30666.7
37	Quercetin-3-O-neohesperidoside	Flavonols	4548000	1760000	1.23333e+06	893333	661333
38	Pinobanksin	Dihydroflavonol	4216530	60866.7	3.93333e+06	7996.67	214333
39	Naringenin (5,7,4'-Trihydroxyflavanone)	Dihydroflavone	4.18646e+06	56933.3	3.91333e+06	8863.33	207333
40	Luteolin-7-O-gentiobioside	Flavonoid	3.73533e+06	439667	2.30333e+06	240000	752333
41	Kaempferol-3-O-rutinoside-7-O-glucoside	Flavonols	3659000	274667	1.14867e+06	1.11233e+06	1.12333e+06
42	1-O-Galloyl-D-glucose	Tannin	3.48833e+06	647000	410667	987333	1.44333e+06
43	Quercetin-3-O-(2''-O-galactosyl)glucoside	Flavonols	3.24933e+06	475667	1.31333e+06	877000	583333
44	Quercetin-3-O-(6''-malonyl)galactoside	Flavonols	3.09467e+06	1520000	656333	541000	377333
45	Naringenin-7-O-glucoside (Prunin)	Dihydroflavone	3.07833e+06	329667	1.73667e+06	564667	447333
46	Gallic acid	Tannin	2965000	375333	531667	641333	1.41667e+06
47	Apigenin-7,4'-dimethyl ether	Flavonoid	2876000	1950000	290667	438000	197333
48	Myricetin 3-galactoside-3'-rhamnoside	Flavonoid	2.65867e+06	430000	934000	875333	419333
49	Cyanidin-3-O-glucoside (Kuromanin)	Anthocyanins	2507100	1.47333e+06	689000	177333	167433
50	Hispidulin (5,7,4'-Trihydroxy-6-methoxyflavone)	Flavonoid	2141300	1.94333e+06	111333	63733.3	22900
51	Kaempferol-3-O-sophorotrioside	Flavonols	1.84523e+06	102833	1.65667e+06	18733.3	67000
52	Quercetin-3-O-(6''-acetyl)galactoside	Flavonols	1.83867e+06	891667	405000	300667	241333
53	Pinocembrin (Dihydrochrysin)	Dihydroflavone	1742200	45866.7	137000	346000	1.21333e+06
54	Cyanidin	Anthocyanins	1.706e+06	168000	971333	149667	417000
55	Apiferol	Flavonoid	1.69537e+06	1.39667e+06	212000	53266.7	33433.3
56	Kaempferide-3-O-(6''-malonyl)glucoside	Flavonoid	1.564e+06	302333	556333	348667	356667
57	Kaempferol-3-O-(6''-Rhamnosyl-2''-Glucosyl)Glucoside (Camelliaside A)	Flavonoid	1.51197e+06	87300	481333	401333	542000
58	Kaempferol-3-O-neohesperidoside-7-O-glucoside	Flavonols	1.46833e+06	208667	418000	362667	479000
59	Dihydrokaempferol	Dihydroflavonol	1.46357e+06	546667	648333	78900	189667
60	Chrysin	Flavonoid	1443600	49800	99133.3	264667	1030000
61	Gallic acid-4-O-glucoside	Tannin	1.43257e+06	319333	52566.7	405333	655333
62	Dihydroquercetin(Taxifolin)	Dihydroflavonol	1.30823e+06	109000	898333	18566.7	282333
63	Naringenin-4'-O-glucoside	Flavonoid	1195400	241000	708000	95400	151000
64	Taxifolin-3'-O-glucoside	Flavonoid	788267	507333	163333	78300	39300
65	3-O-Methylgallic Acid	Tannin	768667	81833.3	94166.7	142000	450667
66	Isorhamnetin-3-O-(6''-acetylglucoside)	Flavonols	733367	585333	60300	47766.7	39966.7
67	Pinostrobin	Dihydroflavone	673633	6600	23666.7	73366.7	570000
68	Kaempferol-3-O-(6''-Acetyl)glucosyl-(1→3)-Galactoside	Flavonols	569200	73933.3	40600	190667	264000
69	Alpinetin	Dihydroflavone	542113	4746.67	47233.3	77133.3	413000
70	Myricetin-3-O-arabinoside	Flavonols	516033	58966.7	174667	187667	94733.3
71	Quercetin-3-O-arabinoside (Guaijaverin)*	Flavonols	501300	286000	131667	53700	29933.3
72	Dihydrokaempferol-7-O-glucoside	Flavonols	481142	208333	216333	9	56466.7
73	Delphinidin-3-O-rutinoside-7-O-glucoside	Anthocyanins	480733	207000	79600	102467	91666.7
74	Tectochrysin	Flavonoid	479400	12500	27666.7	83233.3	356000
75	Luteolin-7-O-(6''-malonyl)glucoside-5-O-arabinoside	Flavonoid	457213	7513.33	73033.3	192667	184000
76	Quercetin-3-O-rutinoside-7-O-glucoside	Flavonols	428500	144000	116333	97100	71066.7
77	Quercetin-3-O-xyloside (Reynoutrin)	Flavonols	421300	205333	95700	81600	38666.7
78	Avicularin	Flavonols	397200	205667	92000	68400	31133.3
79	Chrysoeriol-6-C-glucoside-4'-O-(6''-sinapoyl)glucoside	Flavonoid carbonoside	363033	115500	100533	91966.7	55033.3
80	6-O-Galloyl-glucose	Tannin	351467	69366.7	77466.7	101567	103067
81	Persicoside	Dihydroflavone	312833	199000	15033.3	62433.3	36366.7
82	Afzelechin (3,5,7,4'-Tetrahydroxyflavan)	Flavanols	310573	258333	28666.7	11443.3	12130
83	Gallocatechin	Flavanols	308400	43200	25366.7	184000	55833.3
84	Epigallocatechin	Flavanols	307600	37433.3	18133.3	191667	60366.7
85	Quercetin-3-O-(6''-p-Coumaroyl)galactoside	Flavonols	305700	135667	101267	33733.3	35033.3
86	Dihydromyricetin (Ampelopsin)	Dihydroflavonol	264657	93700	140667	24600	5690
87	Cyanidin-3-O-(2''-O-glucosyl)glucoside	Anthocyanins	257732	15586.7	230667	9	11470
88	Apigenin-8-C-Glucoside (Vitexin)	Flavonoid carbonoside	256386	9	5876.67	51833.3	198667
89	Luteolin-8-C-arabinoside	Flavonoid carbonoside	253085	9	9	75733.3	177333
90	Penduletin 4'-Methyl Ether (5-Hydroxy-3,6,7,4'-Tetramethoxyflavone)	Flavonoid	250983	48566.7	4510	7573.33	190333
91	Quercetin-3-O-(2''-malonyl)glucoside-7-O-arabinoside	Flavonols	250300	64700	55000	73900	56700
92	Dihydrokaempferide	Flavonols	240233	132667	65433.3	30200	11933.3
93	Isorhamnetin	Flavonols	207343	180000	9886.67	6943.33	10513.3
94	5,7,4'-Trihydroxyisoflavone-7-O-galactoside-rhamnose	Isoflavones	186409	9	27800	41200	117400
95	Kaempferol (3,5,7,4'-Tetrahydroxyflavone)	Flavonols	185300	58166.7	90566.7	15966.7	20600
96	Galangin (3,5,7-Trihydroxyflavone)*	Flavonoid	177650	131000	22866.7	8116.67	15666.7
97	Catechin	Flavanols	176315	158333	9	13700	4272.67
98	Rhoifolin	Flavonoid	175530	5730	28166.7	33766.7	107867
99	Dihydromyricetin-3-O-glucoside	Dihydroflavonol	172160	26353.3	10540	32600	102667
100	Epicatechin glucoside	Flavanols	130133	58366.7	26500	29033.3	16233.3
101	5,7,3',4',5'-Pentahydroxydihydroflavone	Dihydroflavone	125127	49566.7	64666.7	7710	3183.33
102	Naringenin-7-O-(6''-malonyl)glucoside	Flavanols	119777	9376.67	34866.7	42500	33033.3
103	Myricetin-3-O-(6''-malony)glucoside	Flavonols	119047	8413.33	32233.3	57066.7	21333.3
104	Isosakuranetin (5,7-Dihydroxy-4'-methoxyflavanone)	Dihydroflavone	113000	33966.7	11133.3	21433.3	46466.7
105	Isorhamnetin-3-O-rhamnoside	Flavonols	109467	81433.3	14066.7	11143.3	2823.33
106	Quercetin-3-O-(2''-acetyl)glucuronide	Flavonols	103270	78066.7	7613.33	11900	5690
107	Delphinidin	Anthocyanins	99009	28133.3	48000	22866.7	9
108	Quercetin-3-O-(2'''-p-coumaroyl)sophoroside-7-O-glucoside	Flavonols	89210	29400	34766.7	13690	11353.3
109	Hesperetin	Dihydroflavone	79443.3	47533.3	16466.7	7036.67	8406.67
110	Skullcapflavone II	Flavonoid	65201.3	8216.67	9	9	56966.7
111	7,8-Dihydroxy-5,6,4'-trimethoxyflavone	Flavonoid	62450	5030	6353.33	13766.7	37300
112	Nepetin (5,7,3',4'-Tetrahydroxy-6-methoxyflavone)	Flavonoid	62063.3	4393.33	5403.33	11633.3	40633.3
113	3,7-Di-O-methylquercetin	Flavonols	47780	29700	8200	6863.33	3016.67
114	Apigenin	Flavonoid	31613.3	19933.3	4733.33	2083.33	4863.33
115	Myricetin-3-O-rhamnoside (Myricitrin)	Flavonols	26950	5463.33	9573.33	8353.33	3560
116	Luteolin-7-O-(6''-malonyl)glucoside	Flavonoid	22391.7	5393.33	8963.33	5104.33	2930.67
117	Tangeretin	Flavonols	21276.7	5566.67	4403.33	6080	5226.67
118	5,2'-Dihydroxy-7,8-dimethoxyflavone	Flavonoid	18660.3	18633.3	9	9	9
