# Supplementary material for: Lilac (Syringa oblata) genome provides insights into its evolution and molecular mechanism of petal color change
Source: Commun Biol. 2022 Jul 9;5:686. doi: 10.1038/s42003-022-03646-9 (PMC9271065; doi:10.1038/s42003-022-03646-9)
Supplement: Supplementary file 5 — Supplementary Data 2 [file 42003_2022_3646_MOESM5_ESM.xlsx]

## Sheet: Sheet1
Compounds	T1-1	T1-2	T1-3	T2-1	T2-2	T2-3	T3-1	T3-2	T3-3	T4-1	T4-2	T4-3
Delphinidin-3-O-rutinoside (Dp3Ru)	126000000	144000000	136000000	135000000	150000000	141000000	133000000	134000000	146000000	39800000	38300000	34900000
Cyanidin-3-O-rutinoside (Cy3Ru)	156000000	154000000	162000000	56100000	53500000	52500000	58300000	59200000	57400000	15900000	15900000	14400000
Petunidin-3-O-rutinoside (Pt3Ru)	623000	668000	679000	2870000	3180000	3340000	2080000	2340000	2620000	1040000	1120000	1090000
